# Supplementary material for: Liver cancer cell lines distinctly mimic the metabolic gene expression pattern of the corresponding human tumours
Source: J Exp Clin Cancer Res. 2018 Sep 3;37:211. doi: 10.1186/s13046-018-0872-6 (PMC6122702; doi:10.1186/s13046-018-0872-6)
Supplement: Supplementary file 5 — Table S4. Consistent genes in all four human HCC datasets analysed in this study. These are the genes differentially upregulated (in bold, n = 2017) or downregulated (n = 1547, P < 0.05) in HCC relative to non-tumour liver tissues in each of the four datasets. (XLSX 56 kb) [file 13046_2018_872_MOESM5_ESM.xlsx]

## Sheet: Overall, P<0.05
Table S4. Consistent genes in all four human HCC datasets analysed in this study (Nwosu et al.)
These are the genes differentially upregulated (in bold, n=2,017) or downregulated (n=1,547, P<0.05) in HCC relative to non-tumour liver tissues in each of the four datasets.
Upregulated						Downregulated
2017 common elements in "↑ GSE14520", "↑ GSE25097", "↑ GSE1898" and "↑ GSE55092":						1547 common elements in "↓ GSE14520", "↓ GSE25097", "↓ GSE1898" and "↓ GSE55092":
GPC3						HAMP
AKR1B10						CYP1A2
ACSL4						SLC22A1
RRM2						NAT2
TOP2A						C9
ASPM						FOS
ROBO1						GLYAT
S100P						APOF
AFP						SLCO1B3
CCNB1						HAO2
CDK1						MT1G
ZWINT						CXCL14
PRC1						CYP39A1
NUSAP1						GLS2
CDKN3						AKR1D1
SFN						GYS2
CENPF						FCN3
CKS2						CYP3A4
SULT1C2						DCN
LAPTM4B						C7
MDK						MT1E
AURKA						HPD
DTL						CXCL12
GMNN						CYP2E1
RACGAP1						SDS
RFC4						GBA3
PLCB1						SLC10A1
NQO1						HGFAC
MCM6						LCAT
ECT2						GNMT
SPP1						IGF1
SOX4						DNASE1L3
COL4A1						ABCA8
CNIH4						CYP4A11
HMMR						PCK1
ENAH						CYP2C9
IGF2BP3						ALDOB
SMC4						EGR1
NCAPG						BCHE
ILF2						RDH16
NEK2						VIPR1
DKK1						ESR1
FEN1						ID1
EZH2						LPA
HMGB2						KCNN2
BUB1B						CXCL2
TXNRD1						GHR
HN1						NNMT
COL15A1						F9
SNRPD1						PDGFRA
ATAD2						SLC27A5
SMYD3						SRD5A2
MELK						CTH
TTK						SRPX
TPX2						C8A
LAMC1						SPP2
PLXNC1						FAM13A
CDKN2C						KMO
TKT						KLKB1
TP53BP2						ANXA10
SGCE						FOSB
MCM2						BBOX1
CLGN						ACSM5
ACLY						TAT
SAE1						FBP1
PBK						C6
SAC3D1						BHMT
RRAGD						NR1I2
MCM3						CD5L
SNRPE						ECM1
PSPH						LECT2
ASPH						FXYD1
LCN2						CDHR2
CCT6A						FAM134B
PLVAP						ACSM3
MAD2L1						CRHBP
TUBG1						ALDH8A1
PRIM1						MASP2
HEATR1						SLC4A4
CKAP2						CLEC1B
TBCE						TDO2
UBAP2L						F11
PRKDC						FTCD
DLG5						MFAP3L
RFX5						GPD1
ADAM9						IL1RAP
FDPS						ENO3
ITGA6						CPS1
PFDN4						ADH6
CCNE2						OGDHL
NUP37						MBL2
MCM5						CYP3A43
COCH						RND3
CPD						CYP26A1
SF3B4						RCL1
KIF4A						MAN1C1
TP53I3						FETUB
CBX1						IGFALS
TUFT1						PBLD
CCNB2						CYR61
PODXL						LY6E
P4HA2						SLC1A1
PSMD10						MARCO
HLTF						HPR
NPM1						COLEC11
RFC3						GCDH
HSPA4						ADRA1A
NEB						STEAP3
PCNA						ITIH4
RCN2						SLC46A3
NRAS						ASS1
ITGB3BP						N4BP2L1
GNS						EPHX2
PEA15						ACACB
RAD51AP1						AASS
MARCKS						STAB2
SSR1						ACSL1
CKAP4						RCAN1
NUP133						PON1
SSR2						AGXT
RAD21						SOCS2
UTP18						AOX1
DLGAP5						CD14
CPSF6						IGHM
ATP6V1C1						DCXR
ACTL6A						DUSP1
PIR						HAO1
POLR2K						C8B
GOLPH3L						HSD17B6
BTG3						MAT1A
NUP107						FMO3
GMPS						SORL1
UCHL5						GRAMD1C
CCNA2						C1R
XPOT						CYP4F2
MSH2						GCKR
CDK4						CPEB3
MCM4						AZGP1
IRAK1						DNAJC12
CSE1L						ETFDH
CKLF						HPGD
NPC1						SLC22A7
SLBP						PZP
DBF4						OAT
HEY1						ABAT
GSTA4						TMEM45A
RBM34						SULT2A1
NDRG1						CD1D
PIGC						HRG
POLE2						PLAC8
PDGFA						ASPA
PUS7						ALB
MKI67						CA2
MRPL9						VNN1
STMN1						HPX
RRM1						AR
CANX						ABCB4
MCM7						SLC17A2
CLIC1						SLC38A4
SUB1						DHRS1
LBR						CYFIP2
VPS72						OLFML3
TARBP1						RNF125
VBP1						ANK3
USP1						ACADL
SLC38A6						OTC
PSMD4						FAM149A
LPCAT1						ECHDC2
GOLT1B						GCH1
BAG2						FYN
CDKN2A						CYP2J2
S100A10						GNE
HMGN4						PCOLCE
INTS8						SHMT1
ADNP						CD4
VPS45						ANO1
KIAA0196						NDRG2
FKBP11						HGD
MMP12						MTTP
PSME3						CUX2
AGFG1						XDH
TACC3						CBS
BUB3						SULT1E1
KDELR3						ACAA1
TTC13						SLC23A2
TMED3						TRIM22
OLA1						UPB1
DAP3						GCGR
RRS1						MTHFD1
STIP1						SYNE1
ANP32E						GSTA1
ARMC1						HLF
KLHL23						ABCA6
GTPBP4						LEPR
TMPO						GADD45A
RGS5						GADD45B
MPZL1						HAAO
RPS6KC1						EHHADH
FOXM1						CDC37L1
EPRS						PLG
NUP205						SIGIRR
NEDD4L						C1RL
COL2A1						TMEM47
NOL7						PIPOX
LYRM4						PCK2
SERPINI1						SLC25A15
TOPBP1						PSD3
KNTC1						PRODH2
G6PD						BDH1
PRCC						DPYS
PSMD14						DPT
LSM4						CSAD
COL4A2						HAL
YWHAH						GRHPR
KDM5B						CETP
ADSL						ECM2
SLC6A8						EDNRB
POGK						CYP3A5
NAP1L1						LIPC
GM2A						ZFP36
HS2ST1						ENPEP
LGALS8						SLC35D1
LANCL1						ACADSB
PARP1						EXPH5
LMNA						CDA
ACBD3						RGN
C8orf33						G6PC
WDYHV1						PEMT
PRMT3						APCS
PDCD2						CFP
GGPS1						SLC17A3
TRIM37						ABHD2
SYPL1						ALDH1B1
UBR5						MSRA
GLS						SRD5A1
MRPL42						CPN2
MEP1A						SLC27A2
CCT5						PHLDA1
ATIC						ADCY1
STK39						ALAS1
KIF2C						MS4A6A
SNRPD2						MPDZ
ILF3						CAT
C5orf22						CFI
CLN3						PDK4
UBE2Q1						SLC6A12
METTL5						PFKFB1
CDC7						GABARAPL1
SMARCA4						LYVE1
AIDA						CHST4
NUP155						DAO
ALDOA						RHOB
GARS						AKR1C4
SCRIB						CLU
DUSP12						SORBS2
TPRKB						HABP2
SYNJ2						ARG1
DNMT1						HSD17B2
ENO1						PLIN1
POLR3C						SERPINF2
LAGE3						CBR4
E2F3						AGL
SCAMP3						SLC16A2
IGSF3						CTSO
RHEB						APOA1
CNPY2						PPP1R1A
RABIF						PAMR1
STAM						PIK3R1
DTYMK						ACOX2
HJURP						CD163
NT5DC2						EPB41L4B
IDI1						ITIH1
HSPA14						NPY1R
LRRC59						DEFB1
ORMDL2						BAAT
SMARCC1						SMAD6
CKAP5						C1QTNF1
GNPAT						MYO10
DR1						CP
BTBD3						HMGCL
KIAA0907						ZBTB16
CCT2						CYP4F12
SQSTM1						HAGH
COG2						TFR2
HELLS						RAB17
H2AFV						FMO4
VRK1						CPT2
UXS1						ACADS
WDR12						PDLIM5
ABCC4						TF
CA12						KLF9
TMEM97						ANGPTL3
ITGB1BP1						NAAA
PAIP1						IVD
MMP9						HDAC6
HMGA1						PPARGC1A
SPAG5						KCNJ8
GBP2						SKAP1
FAM50A						RAB26
SMC3						F12
TRIM24						KIAA0922
PSMB4						DMD
CANT1						SLC2A2
COG5						SLC1A2
MUC13						GREM2
PARP12						RUNDC3B
MAP4K4						SLC6A13
NEK7						LIPG
CDC123						IGFBP4
RALA						RBL2
TOMM20						SARDH
SYNCRIP						CD81
RBCK1						STAB1
RMI1						ADAMTSL3
PRPF4B						SHBG
RFC1						BCKDHB
HNRNPR						IFITM1
DEK						ENTPD5
YWHAB						SERPING1
CHD1L						HMGCS2
RPN2						ETS2
TES						SLC28A1
MTR						JUNB
SUZ12						SLC47A1
ZNF706						CDO1
NVL						GPLD1
UFC1						MUT
BUB1						VSIG4
SWAP70						FAH
RPP40						NPC1L1
RNASEH2A						ABHD6
ASF1A						FGA
IARS						AQP3
DUSP9						CRYL1
KIF2A						KHK
ASRGL1						SORD
DDOST						PDGFC
CALU						SERPINE1
GORASP2						SLC38A2
BZW2						PGM1
FNBP1L						PRKAG2
PAFAH1B3						DIO1
NUAK1						TSKU
ANKRD27						DUSP6
SRPK1						LHX2
GNPDA1						SERPINA10
SOCS5						NR4A1
PPP4R1						SERPINC1
KIF14						ACBD4
STT3A						NR4A2
UBAP2						COBLL1
NCAPG2						GPM6A
MSH6						PXMP2
PSMD2						QDPR
SMAD2						HADH
TSNAX						GK
TAF2						CHRD
PEX2						TBXA2R
NARF						ECHDC3
TAGLN2						FOXO1
CCT4						TRIB1
CTNNA1						SLC16A4
MFF						MYLK
GTSE1						ADAMTSL2
CDC6						CRISPLD2
ARPC5						NR0B2
PPARG						ACADVL
FLAD1						C1S
CETN2						GGT5
DCK						PCSK6
CAPRIN1						NR3C2
METTL13						PROC
THY1						DHODH
FAM49B						PLA2G16
MAGEA12						RORA
ESF1						MGLL
WSB2						FMO2
SPATS2						HYAL1
WASF1						ADI1
ARPC1A						APOC3
SRM						FGB
ASCC3						MAGI1
ARPP19						ASGR1
TMEM147						SOX5
UFD1L						KLHL2
SHC1						CPN1
CEP350						KYNU
DYNLL1						PLSCR4
MRPS14						ZCCHC24
TRAM1						AUTS2
GPSM2						FABP1
PPP2R5A						C4BPA
GLA						BHMT2
DENR						SCP2
AVL9						EIF5
LOXL2						IRF8
DNM1L						TTC38
RPRD1A						ADK
TXNL4A						C19orf66
GNB1						RNASE4
FIBP						ADAMTS1
ZNF207						ABLIM3
FAT1						FAS
RUSC1						SAT1
MFSD5						GADD45G
BARD1						FAAH
VPS13B						USO1
SLC39A6						PAPSS2
PUF60						MGMT
PGK1						SERPINA7
UBE2A						GAS1
MRPS16						AGTR1
RPL39L						A2M
SMARCE1						CYP27A1
POP4						EHD3
PLXND1						ENG
TROVE2						MASP1
RFXANK						SEC24B
DNAJB6						CTBS
SEPHS1						ASGR2
USP3						AXL
GLRX2						SUOX
GPAA1						DBH
HNRNPU						PAIP2B
STK24						ACAT1
ARID4B						GPT
TMEM184B						GRB14
PDCD5						SMARCA2
COPS6						KBTBD11
PIGF						ZNF330
TPD52L2						AVPI1
RAD51C						PTMS
EPS8L3						FRMD4B
NAV3						FANCC
ATP6AP1						SLC25A20
PAXIP1						TPMT
SMC2						PINK1
PSMD1						PDE2A
SETDB1						XAF1
NUP85						MLYCD
SNX7						CCL2
IVNS1ABP						C1QA
MRS2						MAF
SMURF2						FNDC4
CENPM						METTL7A
STX6						SLC17A1
DARS2						CPB2
ITGAV						PROS1
LAMP2						TMPRSS6
ALG6						F8
HTATSF1						EHBP1
WDR26						GNAO1
AP3B1						POR
CREB3L2						FXN
PPOX						PIK3C2G
SMG5						ITSN1
NHP2						GPHN
NOL11						LHPP
SULF1						EGR2
SSB						COLEC10
TACC2						DCAF11
WFS1						EPHA2
ENSA						C21orf33
KIN						CRP
LIMK2						SORBS1
ACTR3						ACOX1
FASTKD3						NCOR1
SORT1						STOM
HGS						DAPK1
TXN						JUN
EED						AHSG
ARID3A						CDH1
NUP62						KCNMA1
NUPR1						APOL1
UBE2D2						CDH19
PTPRG						PROSC
OIP5						COQ9
MTX1						F13B
FAM189B						HCLS1
SAMM50						GAMT
TNFSF4						ACADM
PEX11B						SVEP1
TRAF5						SFXN1
ZFP64						ERLIN1
EIF3H						GLUD1
HDAC2						PLIN2
UBE2Z						PCTP
TIMELESS						EXT1
TRIM28						SERPINA5
USP14						PLCG2
CSNK2A1						NGFR
ACTR6						ANPEP
FAM20B						SLC39A14
FANCG						AMOTL2
PTP4A3						FHL1
YY1AP1						CNGA1
COMMD4						CD300A
PFDN2						ZFP36L1
NPAS2						CISH
VARS						AMT
SP3						SERPINA6
R3HDM1						PEBP1
SMYD2						FXYD6
TWF1						AGPAT2
COPA						SLC17A9
RFC5						ALPL
NDRG3						FCGRT
CCDC86						PHYH
MEA1						COL18A1
WWP1						EGFR
SOAT1						TGFBR3
SLC17A5						FERMT2
TCERG1						ENPP1
TCFL5						ARSE
PAPSS1						UGP2
SRP72						GATM
SEPT8						SAMD4A
SAP130						ALLC
DENND5A						PTN
HEXB						TSPAN12
CEP55						LPIN2
POLR2G						KCNJ16
NCBP2						ART4
MTDH						BASP1
MAGED2						KLF6
C7orf49						ASB13
RRP1B						SERPINA3
PTPN12						C14orf105
EIF3B						FEZ1
ATP6V1E1						MPPED1
SET						SDC3
NAE1						SFRP5
SREBF2						PCBD1
BSG						CLN8
EGLN1						KLF11
SRPK2						HIBCH
IPO7						THBS1
RBBP4						SF1
RBM8A						C8G
SLC26A2						NIT2
PPIA						SLC25A37
HMGXB4						TNFSF14
TMED9						F2
RUVBL2						IFIT1
PIK3C2B						CYB5A
THOC2						LILRB5
ATP6V1H						ICAM3
NSL1						PRRG4
SMC1A						LYRM1
DDX10						MAOB
TTC37						PTPRD
MPV17						CFB
AMMECR1						RETSAT
ZNF318						TIAM1
SLC9A6						N4BP2L2
CDC27						HSD17B8
UBE2N						INPP5B
TRRAP						GSPT2
VPS54						KNG1
TSN						C11orf71
RBBP7						MYD88
PABPC1						B3GAT1
NIPA2						STAT4
OSTM1						DSE
ENOPH1						LDB2
PIGT						COPZ2
IARS2						PDXDC1
IPO9						DLC1
SLC35E3						RAMP3
BUD31						MYO1B
ARPC2						ARMC6
NUP160						MYO1F
PSMA7						NDEL1
PPP1CC						LDLR
TLE1						CFH
KLHL7						PNP
MLLT11						HEBP1
THBS4						WFDC1
GRN						CHI3L1
LARP1						INSIG1
LARP4B						A1CF
BLM						RBPMS
DEGS1						AKAP9
CUL4B						RUFY3
ZNF189						CHST7
RNASEH1						FBXO21
NCKAP1						PQLC1
HAX1						GLDC
ATF2						RBKS
BPGM						NR1H4
TK1						ATMIN
MNS1						SPTBN2
DUT						HERC5
TMEM50A						LIMS2
CSNK1D						TGDS
RNF34						IL4R
C1orf27						TRANK1
PHIP						EPOR
NRCAM						SLC2A9
AGPAT1						SUN2
RRAGC						POLR1E
ZWILCH						PTS
VEZF1						SORBS3
LAMA3						CAMK2B
DYNC1H1						BCKDHA
IFT52						PDLIM2
BLZF1						C11orf24
SMS						ASMTL
CLDN15						IQGAP2
DDX41						LONRF1
PWP1						CFLAR
GNL2						DDB2
RPIA						SLPI
GNAZ						PDK2
PHTF2						KDM6B
AGAP1						ATG2A
PARP2						EI24
ANGEL2						GAS2
UBXN2B						BLNK
SUPT16H						TMEM30B
EIF3M						SNED1
CYB5R1						FARP2
CS						GLRX
LSM7						HMBOX1
TIPIN						SLC31A2
YEATS2						C9orf3
SAP30						KLRB1
SOX13						RAPGEF2
FAM134A						THBD
KDELC1						SPG20
LRRC42						NTF3
AACS						CRYM
FBXO5						DPYD
XPO1						TMEM53
PRMT5						EVI2B
LRPPRC						ZFPM2
CD46						FAM46A
RBM42						APOM
LSM14A						HOMER2
UPK3A						MGST2
SNRPF						C1QB
PSMC2						RGL1
TULP4						REPS1
POP5						MCL1
MAGEA1						CCDC25
UTP6						THSD4
MPP6						SERPINF1
EIF3E						PPFIBP2
HMGA2						ALDH9A1
ZMPSTE24						MOGAT2
RSU1						GCAT
KIDINS220						AMBP
COX11						PLA2G12A
UGGT1						AKAP13
TEX10						IL13RA1
LASP1						DICER1
ALG8						PCCA
PABPC3						MAP2K1
GTF3C3						RXRA
KIF5B						AMFR
USP39						CD69
URB2						DECR1
KIFAP3						BAIAP2
GLUL						IL17RC
SF3A2						NXN
NFYA						PLA2G5
NIF3L1						ELOVL6
NCOA2						KLHL36
DPAGT1						TNFRSF1B
PSMD11						TEK
SF3A1						LAMA2
C17orf75						NAB2
THOC7						NAMPT
TCEA1						DDX3Y
CCNE1						TST
RALY						IL6ST
PLOD3						ANKRD55
ASAP2						ISOC1
HAUS3						SDHB
TOR3A						GATA6
RFC2						PLEK2
AHCTF1						CFHR2
TGS1						MPDU1
CAPN2						FGG
SAP30L						TRAM2
SPC25						NNT
ASAP1						GNA14
LEF1						TNFRSF10B
TSG101						TCF21
BCOR						DNAJC22
YIPF3						GRAMD4
RPRD2						DBT
DOLK						SYNE2
CDCA3						EDEM1
CASK						COX6A2
CFL1						DUSP10
DUS4L						BHLHE40
CSNK1E						DIRAS3
NF2						IL1RN
TRMT12						HSD17B10
DCP2						GCHFR
PDCD6						RNF130
CSNK2B						NR4A3
CCT7						CHD9
NUPL2						EMILIN1
SKIV2L2						METAP2
MTIF2						UBL3
VAT1						SLC19A3
ATP1B1						TFPI2
PACSIN2						NFIB
EIF5B						CD160
CENPE						RWDD2B
MORC2						PCCB
TAF5						GC
MKKS						GFOD1
LMNB1						APOL6
LIG1						KIAA1217
FGF13						TNFSF10
DSCC1						SHPK
CCT8						CEBPD
STC1						RIPK4
PCDH17						SPAG7
MDC1						MXI1
NONO						CREBL2
TRMT112						AHI1
PRPF6						PXDN
PRRC1						TSPAN9
E2F8						PPFIBP1
DRG1						ITIH3
ALG3						MCCC2
TAF6						LILRB2
ACSM1						MLF2
EDEM3						CTAGE5
HIST2H2BE						MYOM2
SPTAN1						CALD1
CCDC93						BACE1
ABCF1						RAB33B
KPNB1						IL13RA2
EPPK1						NFKBIA
CASP8AP2						SIRT3
BMPR1A						UBE2D3
BANF1						ZBED1
HIPK1						DERA
UNG						ENOSF1
ARL8B						SRGN
MAGED1						FOXF1
KIF23						PPP2R2A
CDYL						TJP2
RALBP1						ARHGAP25
ADAR						TNS1
CYP17A1						SFRP1
CUTA						MAP7
TLK1						H6PD
RAE1						SCARF1
RB1CC1						RAB14
THOC5						NR2F2
TTC27						RCBTB2
GTF2IRD1						CDK9
SLC39A1						C5
ASNA1						KLC1
SLC36A1						SLA
METTL3						TMBIM6
AGBL5						CYP7B1
ANP32A						PGRMC2
CXorf57						CNDP2
DSN1						CCDC69
KHDRBS1						ARMCX3
KIAA0100						RGS2
CDCA8						MMACHC
HTATIP2						GCLC
ROCK2						C4BPB
JARID2						ADIPOR2
SHQ1						SELE
CDC25A						AK2
CAND1						CFD
ARHGEF11						FNDC3A
TNPO1						KLF10
AP3S1						MTHFD2L
RNF115						PTPN3
PRPF3						IRF7
STAU2						APLNR
MBNL3						PPIF
ENTPD6						MYO9A
NETO2						TMOD1
FXR1						MRPL34
FANCF						LBP
UBE2M						CASP4
TMEM168						GABBR1
DPP3						SEC62
POLR1D						LRRC32
STAMBP						LST1
ICK						PLK2
FUBP1						ADRB2
UPF3A						GFOD2
PHF20						PTGS2
CETN3						FAT4
GINS2						DHRS12
PES1						SCNN1A
VPS35						CREM
UPF2						COX7A1
UCHL1						SMPD1
AP3M2						RAB20
ERMP1						RAB27A
COX6C						INPP1
MFN1						SELP
KBTBD2						HNMT
ZNF544						CLEC10A
CORO1B						TRAPPC10
SNRPA						ZFAND5
SNRPB2						PLCB2
TMEM165						TRIM15
RPA1						SLC31A1
TIPRL						FUCA1
DMXL2						DAAM1
PSMA1						CCPG1
TERF1						ECE1
JTB						SEPP1
GNAI1						ARHGAP10
KDM3B						RND1
PSMB3						PGRMC1
PNKP						TREH
ADAM10						OXT
CUL2						C16orf45
NDUFA8						LIFR
GEMIN6						ISOC2
ENY2						PEX11A
RNF14						PDE3B
ZFR						CCDC68
ATP5G1						WWC2
ANO10						LAP3
GTF2E1						INHBC
DHX9						MCCC1
ZNF532						LRP6
NDUFS6						HMOX1
RAD1						PSPC1
MICB						PPIG
FTSJ1						PDE8A
MARCH6						ZEB2
SNF8						SERINC1
RAD54B						MYO7A
MRPS10						NXF3
PJA1						CD48
CRKL						TSPYL5
ACTR2						OBSL1
C11orf57						CCR1
TSSC1						DIXDC1
CDCA4						CCNL1
VPS28						AKAP7
SNTB1						PRSS8
PMF1						VAMP2
DZIP3						DNMBP
MMP11						FGL2
CDK5						FOLR2
RNF220						DCHS1
RCBTB1						ABCD3
SMAD5						GMFG
RPS6KA3						GIMAP6
LAMA4						CBFA2T3
GTF3C2						MTMR9
GPI						MCC
TATDN2						PER2
MRPL48						ZC3H14
PPFIA1						SH3BP2
POLA1						CYLD
TARDBP						PLK3
SNRPD3						ARID4A
NENF						PTPRB
TCF3						ST6GAL1
DEDD						FURIN
AGGF1						NRIP1
PGC						PTP4A1
EIF4ENIF1						SNRK
ZHX2						NRG1
PPME1						PRNP
RSRC1						GRAMD3
AURKB						VKORC1
TPM2						IL18R1
SPCS1						TMEM176B
ITGA5						NKG7
IMPAD1						PARVA
PCGF1						PID1
PDS5A						TERF2IP
SLC2A5						TCEB3
VPS37C						CLK1
ABHD3						MMP2
MED7						ZZEF1
EIF2S3						CAMTA2
MPZL2						CITED2
POLD3						NFIL3
UBE2K						IL18RAP
PRAME						ESD
ACP6						PRKAR2B
DHX29						ARL6IP1
SSX2IP						PTPN13
FTSJ3						GGCX
DPF2						STBD1
TAF4						CD1C
HSF2						CDKN1A
DDA1						TMPRSS2
FN3KRP						STAT3
RALGAPB						SLC35A3
HDAC1						S100A8
TDRD7						VPS37B
DRAM1						SEC24D
NMT1						IRF9
TBL1XR1						POU6F1
ATP6AP2						UBXN8
MATR3						PLAUR
BOLA1						CD244
ATF1						KRAS
SPAST						REC8
ZNF518A						GALNT3
NBN						COX4I1
LRRC8D						SERPIND1
FGFR4						LILRA2
TMCO3						NUDT9
REPIN1						PNPLA4
TPR						TLR3
CDC42SE1						ALDH1A3
PSRC1						TMED5
SART3						SLC13A4
DDX49						TLE2
ACAP2						RAB3IL1
TMEM106B						EVL
DYRK2						SMPDL3A
TAX1BP1						IFNAR2
ZNF672						SSFA2
ESPL1						USPL1
YTHDF1						PEX3
GNPTAB						TOLLIP
TRIM27						ALG13
TROAP						POLR2C
HARS2						LILRB1
DENND4B						MEF2A
MRE11A						CD33
SHFM1						FILIP1L
KHSRP						ACOX3
CLASP2						MYL10
TMEM39A						SDPR
DDX1						NTRK2
RAB11FIP1						IRS2
ADA						LRRFIP1
USP21						PTPRCAP
SLC4A2						PDZRN3
TFIP11						PPP1R15A
AGK						RBMS3
RAC1						DIAPH2
IFT81						CRK
H1F0						RRN3P1
CAPZA1						GHITM
MYCN						RUNX1T1
PKN1						REPS2
LPL						MITF
SKAP2						LRAT
SLC1A3						KALRN
NCAPD2						PROX1
ATRN						SLC2A10
TSTA3						DACH1
PRKAB2						CYBB
RAB40B						ERN2
ABCC5						EYA2
SOX12						CDADC1
VGLL4						NDUFAF1
BRAP						GIPC2
GPR107						AOAH
MAPKAPK2						PYGL
POLR2D						RCAN2
GOSR2						PLD1
CNP						ETFA
MCTP1						IL15
UBL4A						SHB
TRIM32						DNAJC15
DCTN2						PELI2
MAP4						TYROBP
REG1A						SELL
SLC4A1AP						GLT8D2
RNF7						ECH1
MGAT4A						FCHSD2
CD2BP2						WNT2
CSRP2						VPS13D
PTBP1						UAP1
SLC30A10						CLINT1
TALDO1						SNX9
DCLRE1C						RRN3
NKIRAS2						DUSP2
NDUFA1						LIN7C
HIST1H1C						NPR1
HNRNPUL1						BTD
CDK19						SIK3
COPB1						HOXB2
STX7						KDSR
ANAPC5						SLC7A2
NF1						PITPNA
RIT1						GYG2
FAM168B						KLK11
DSP						FHL2
DTNA						TMF1
CRIPT						LCK
PDIA3						FGFR1
EIF2B4						BACH2
APH1A						HOOK1
ZBED5						PRDM2
PSIP1						CD84
HOXA10						NF2
SHCBP1						GRPEL1
RNF144A						FXR2
FERMT1						ITIH2
MED24						UBE2L6
HRAS						LARP7
AAGAB						ACAD8
ALPK3						FBXW7
CIAPIN1						CRYAA
NSFL1C						ZCCHC2
RPL38						MRPS31
G3BP1						GPR183
MECOM						MEP1B
WASF2						PDE7B
SEPT9						SMAD1
ASF1B						RRBP1
RC3H2						KLRF1
TAF10						RUSC2
PKP4						DST
DUSP3						C21orf91
PSMD13						REL
APEX1						NME5
TAF12						ZCCHC14
SSR3						SMPD3
PHF21A						AHNAK
MAP3K7						PPARA
SNX3						NFE2L2
CD34						USP12
ATP13A1						UTY
ARL4A						SOX10
TMEM160						DSCAM
PPM1F						TLE4
GALNT1						ID2B
PRPF40A						OSBPL9
GOLGA3						ARAF
TOMM34						FAM188A
RPLP2						SASH1
KLHL12						SAR1B
RUVBL1						BAZ2B
PRPF4						SPI1
EXOC2						HK3
ANXA11						MPP1
MGA						OTUD4
JRKL						WNT11
MRPS27						LSR
MRPL18						B4GALT1
GUK1						TGFB1I1
CAP1						ARSD
FAF1						TINAGL1
ZMYM1						DDAH1
RCOR3						FCGR3B
BCAT2						PAFAH1B1
DCTN1						GRIN1
MTCH1						SLC25A4
ADIPOR1						MYO1E
TCOF1						TCF7L2
STX10						PPBP
LRRC20						ITGB2
TMCC1						ABCA1
PPP1R11						CRBN
CARM1						CMTM6
RINT1						RUNX3
NIPBL						RNFT1
C19orf53						MYOM1
YKT6						PRKCH
LRP12						CHIC2
AP3D1						HADHB
MRPL33						LILRA1
TRIM33						NUP88
HDAC4						NDST3
VAMP4						SOCS3
CARD10						PKIG
TTF2						AKTIP
SND1						SDC4
DNAJC10						ZBTB43
NRBP1						YTHDC1
POLR2H						FGR
PRKAB1						EFNB3
FAM193A						MORN1
PRKD2						STAP1
ZNF200						HAND2
MED8						UQCRC2
ADNP2						APOB
PARVB						DUSP5
RBM4						S100A12
CHEK1						PHF10
NCAPH2						CEACAM3
WAC						GFRA1
TPP1						S1PR1
PTBP2						GSTM5
CDK5RAP2						PLEK
C1orf109						LILRA4
SAP30BP						LAT
POLG2						MAN1A1
WNT5A						SP110
SDHC						DOCK2
MAP2K2						HCK
TAF5L						MAP2K7
PDE6D						HERC6
BRMS1						GFRA2
UNC13B						ZAP70
PYGB						ARSF
KIAA1462						KCND3
GATAD1						MAP3K5
APAF1						HS3ST3A1
NOP2						LONRF3
PSEN2						MRPL46
AP2B1						SFTPC
PREPL						GTPBP1
IK						BMP5
PUM2						SLIT1
IP6K1						PIK3R4
ZNF148						RAPGEF4
ZFYVE26						CDH6
KDM1A						FAM107A
MDH2						IQSEC2
EXO1						LCP1
CCHCR1						TPK1
TSEN34						MEGF9
CTNNB1						LPAR1
RRP12						ARHGEF12
FKBP1B						YAF2
BCAM						PLEKHA4
MPHOSPH9						TGM2
KATNA1						GPR3
CLK2						DPEP2
RNF44						HMGN5
THSD7A						MYOZ1
DCTN4						KCNAB2
STK25						ABR
STK3						C1orf50
DPP8						AP1G1
GNA12						GABRR2
SEC61A1						SLC25A38
CHAF1A						KLRD1
UBE2L3						PUS3
TRAPPC3						ZFYVE21
CDK2AP1						GRM8
TBCC						CDKN2AIP
DPM3						ATP8B4
DLGAP4						RANBP6
EIF2B1						PPP3CA
NUDT2						BCL11B
NDUFB3						PPP1R12B
HUWE1						ZNF274
ZNF606						PRDM5
WDR74						PDE4B
IRGQ						SLC16A5
SART1						SCN7A
TRIM68						SGCA
WBP11						HSPB2
COL1A1						HBD
TAF1A						BTK
SEZ6L2						PDE4D
PIP4K2C						MAPK10
ASXL2						TSPYL2
SF3B2						SLC25A28
MTF2						ADAMTS8
DNAJC8						GALNT2
ZBED4						FGD2
DPH2						USP2
POGZ						CTNNA3
RBBP5						CCL23
PEX19						SMAD9
MMS19						FLI1
MTPAP						WDR7
EFHD2						PDE11A
SCGN						ADAMTS13
RTN3						IL6
HNRNPA2B1						HOXB3
GDI1						CWH43
KLC1						TLR4
MYO6						SERPINA1
CCNG2						IL23A
ITGB5						ITGA9
ZBTB24						URGCP
CLP1						GYPB
ZNF764						SEPW1
ARL2						PRDX3
PLA2G4C						SLC5A1
C1orf112						APOC2
SLC39A7						ECHDC1
PDIA4						CD226
POU2F1						JMJD1C
ZSCAN16						OMD
CREB1						GPR65
HPS4						STEAP4
CDK5RAP1						EFS
RIF1						PQLC3
SIPA1L3						RPS27L
CADM1						FBLN1
DHX30						C21orf2
SLC41A3						SEZ6L
CENPQ						SERPINB8
PXMP4						HIGD1A
KATNB1						KCNAB1
OCRL						PTCRA
SLC7A6						RNF6
TFG						APOBEC3C
GPATCH8						SLC11A1
TRIO						FAM65B
MED27						INTS6
LMNB2						APC2
FAM53C						PVALB
SSNA1						APBB2
BBX						NTRK3
MED23						VIPR2
DLG1						IL17RA
DAXX						TRIM13
COMMD3						GPR15
UBFD1						AIFM1
POLR3F						SNAI1
PRPF19						RGS11
CRLF3						PRKCE
ACD						OSTF1
ZC3H3						FCHO1
EPS15L1						RASL11B
RAD51						MMRN1
KIFC1						LSAMP
TMEM115						ABHD5
DDX23						PSTPIP1
PIGN						SLCO4C1
DHX8						DOK2
RNF219						ARAP2
MCRS1						TRERF1
SLC22A5						CNBP
ZNF277						CR1
SEPT7						IRAK3
CNOT4						LRMP
PDCD11						RIF1
DYNC2LI1						NDUFC1
EDEM2						CMPK1
GPN2						GRHL2
GNG4						DPF3
ATOX1						IFNAR1
WDR46						GAB1
FAM149B1						DNAJA3
ARIH2						PRSS22
GINS4						LRBA
NDUFA4L2						TBXAS1
USP46						SEL1L
GADD45GIP1						HOXB5
INTS3						DNALI1
PAGE4						C5AR1
NOSIP						ERG
ERAL1						AKIRIN1
MPPE1						SLC22A17
CHD4						AMHR2
ATP6V1A						ARC
KDELR1						IL1RL1
NAGPA						MTRF1L
GCNT3						AVPR1A
RANBP9						RIC3
PBXIP1						MMP25
UBXN7						NGLY1
RNPEP						NPAS1
BBS10						GNG12
FASTK						CYP2U1
HCFC1						ANK2
ATP5H						S1PR4
DHX57						SLC24A3
PARD3						JAM2
EXOSC5						ITGA8
PRKCA						SEMA4A
NCAPH						CRADD
KCMF1						TNMD
SS18L2						NTNG1
EXOC7						ANKRD12
TOX4						CCR7
CEP192						CRYGC
RAB11FIP2						IPCEF1
EXOSC9						PGM5
ZNF292						APBA1
APPL2						MAPK8
SPAG4						RPS6KA6
ACYP1						UMOD
WARS2						MEFV
EFCAB2						NLRP1
RABGAP1L						LTK
POLR3K						PPM1A
SHARPIN						ANKRD53
RNF216						CLC
SMAD3						CAMP
WDR70						ITGB3
ARF3						SNCA
HHAT						SLCO3A1
NAT9						DLGAP1
BRD8						FOSL2
THUMPD2						ARHGEF10
ZFC3H1						FCER2
TM4SF20						VPS53
SUN1						NDUFA5
CHKA						MYOT
MDM1						TMEM59L
DNMT3B						CCR2
RNF24						FCN1
CBX5						IL10
YY1						RFX2
ARID1A						PIK3R5
C12orf4						FBN2
WDR55						NKX3-1
RFWD3						OSBP
PCSK5						PDE6A
ZDHHC3						PRKAA1
PRPSAP1						NOTCH1
MED1						TBX21
CHMP2A						SERP1
EWSR1						ST8SIA3
DDB1						GPR162
RARA						RRAD
BTN2A2						HIF3A
MKRN1						C2orf47
MFSD10						EMP1
SPA17						LAX1
C6orf62						DOCK5
GLMN						CACNA2D1
CDC42EP4						SCRG1
FKBP3						ADAM12
GON4L						SLC2A3
RRP7A						PCDH7
RPAP1						LMBRD1
TMEM131						PDSS2
HMBS						LGR4
BIN1						MYL2
SLAMF8						PTPRT
PRKAR2A						GRSF1
HS1BP3						NR2E3
G6PC3						SYT12
CUX1						EPB41L4A
NCLN						CACNG3
NOC4L						RABEP1
TTC1						CCL22
GIPC1						EBI3
SF3A3						MAP2K4
CYTH2						NPAS3
RAB28						SS18
CREBZF						FAM189A2
PIGZ						PDE10A
TFCP2						CHRDL1
POLR2J						BMP6
RECQL4						MOG
PMVK						PDLIM4
NMB						LY6D
WDR77						IQSEC3
MAGEC2						LGI1
NAA50						SIRT1
SMARCB1						NRP2
PPDPF						BNC1
CPNE1						IBTK
STX4						VRK3
B4GALT4						ARHGAP29
CAMSAP1						ATXN7L1
OGG1						TNR
SNX11						MBD2
C1GALT1						RAB33A
PLIN3						KIRREL
TJAP1						MUSK
F13A1						PIGL
C2CD3						NPHP1
CBFA2T2						ATM
GGNBP2						ITGB8
C12orf49						GPM6B
UCKL1						TNFSF8
ADAMDEC1						CA11
REXO4						MGAT3
CD200						CLEC4A
HEXA						HLA-DOA
ACTR5						B2M
NOTCH3						FES
ATP9B						TECTA
XPO4						CTF1
CHAF1B						GIT2
RBM22						RHOD
RHOBTB3						CDH4
PTPRA						IDH2
FIG4						TGFB3
PGLS						HTR7
RTP4						LILRA5
CLIP2						ADIPOQ
HDAC5						USP9Y
STOML1						PADI4
EXOC3						IL5RA
TDP1						PTGER2
PDAP1						EFNA2
DCAF16						ETS1
CELSR3						OVOL2
GAPVD1						RPP14
HFE						ATP13A3
ZNF302						TNF
KCNMB3						PTPRS
CUL7						WISP1
DSTYK						PLSCR2
FHIT						KCNJ4
BRE						GABRB3
TRAPPC9						SOCS6
CYHR1						KCNA3
LOX						FAM46C
DCAF7						RBM17
ERCC3						ATRNL1
RASSF4						DAB1
HTT						VPS13C
TFDP2						TLR2
ITPKA						SEMA4D
SMARCD1						BMP2K
SRGAP2						TPP2
RAB5C						MBNL1
KIF20B						VPREB3
PSMD3						SPINK2
DHRS11						MYCN
HERC2						MED31
FBXO46						BMP10
TP53BP1						PYGO1
AHNAK						ANKFY1
MFSD1						KCNC3
RHOT1						FPR2
HSPBP1						RAB30
ABCB6						FLT3LG
CIZ1						ARHGAP24
CNOT3						MAGI2
TCF20						TNFRSF10C
PCMTD2						C16orf72
DHX16						COQ6
VPS33B						ABI3BP
BAX						IFNG
UBTF						SLC14A1
SF3B1						ZPBP
TMEM109						CRTAC1
ZCCHC11						ADCYAP1R1
MSL1						CHRNE
RABGAP1						JUND
ERCC1						HEYL
OLFML2A						CLSTN2
MAZ						QKI
C5orf30						ALAS2
CYB561						AURKC
DHFR						MMP26
NAP1L4						ERN1
XRCC1						GFAP
SMARCAL1						LRCH1
NPEPPS						ANK1
ZMYND8						KIR2DL4
ANKRD40						ITPKB
SBF1						POMC
NUCKS1						IL18
TCIRG1						GATA2
CSPP1						ELF2
SENP5						INPP4B
CD59						CLEC1A
CRTAP						PELI1
ZW10						GDF5
ARHGAP5						PAPOLA
MAP7D1						ANTXR1
TUSC2						GP1BA
ZNF3						MBOAT2
ZNF652						MATK
CHCHD7						KLK10
RNF38						SH2D3A
CHD8						SLC28A3
SLC9A3R1						UNC5C
RBM4B						SDK2
EXT2						CHRM2
MAML1						MAL
NDUFA7						INA
MBOAT7						SERPINB13
ALDH3A1						SLC18A2
TBCD						EPB41L5
TAOK2						AJAP1
KIF18A						KLF8
PGAP1						MBP
PLK4						CSF3R
DUSP7						THRB
MEPCE						KCNJ10
PIP4K2B						KCNE4
CUL5						CLDN9
PLK1						CAMK2D
XRCC4						PPP3CC
ATG7						MCF2
TAF1B						PCM1
SPOCK1						NTRK1
GRB2						TUBB1
RBM10						ZNF484
HOXD4						ADRB1
CDK12						ICAM1
LIG3						LILRA3
TXLNA						ADCYAP1
SNCAIP						FGF23
SCARA3						TSC22D2
AKAP8						ELAVL4
RAB13						SLC10A2
UBQLN2						EPO
WDR48						GJA4
CSNK1G2						KIFC3
PRKCD						MYCT1
DNAJB2						CAMK4
SNUPN						MXD1
AGPAT5						GPR17
PRIM2						TNFRSF10D
WDR5B						HIPK3
PPIP5K1						SLC7A4
ANKMY2						PSORS1C2
LUC7L3						CEACAM8
RAD9A						MPO
CCDC51						CHST3
SLC48A1						HUNK
SPARCL1						IL24
HKDC1						DLG4
VAMP7						IL12RB1
SNX16						C21orf62
ZNF195						PTEN
TTC28						GHSR
ZNF232						CAV2
ZMYM4						PCBP3
DDX56						EFCAB6
NASP						PDE6B
OFD1						SLAMF1
PFKFB2						AZU1
EXOSC2						KRT38
FGD6						PHF14
KIAA0232						VGLL3
MEN1						CCNT2
NUP214						FGF1
ANGPT1						TRIP11
GGA2						ATP8B3
CTPS2						STX11
UBE4B						CDC42EP2
HN1L						ULK2
C1orf35						GUCA1B
MUS81						TRPM8
MFHAS1						SYCP1
MTOR						IKZF2
ADD1						OR2H1
C12orf43						ANO3
RPL37A						PTCH1
PAQR4						TRDMT1
EP400						CMA1
BFAR						RCHY1
CENPI						SIGLEC9
RNF41						USP53
KLHL21						HOXA1
ELMO1						P2RY1
NFYC						ZNF154
ABL1						CCDC88C
NFRKB						INSRR
APEX2						GRAP
PGAP2
BRF2
BCL9
EIF4E2
WWP2
CBX4
ATF6
SEC22A
CSTF3
JAG2
UBA1
WDR41
NPM3
IQSEC1
TMOD3
EIF4A2
AGRN
TSR2
UNC45A
WIPI2
SRRT
GINS3
XYLT2
NCKIPSD
TRIT1
WIZ
PLAU
TRIM8
RNFT2
BRD3
RNF20
CNOT1
TTLL12
SUPT5H
DHDDS
FBXO11
PHF20L1
C6orf106
TMUB2
RBM15B
HDGF
ZKSCAN3
LPP
CLN6
HEATR6
PLXNA3
GALNT11
BICD1
COX15
SETD4
CCNF
RRP9
CD320
B3GAT3
ZNF573
DNAJC7
CTNNA2
RTF1
TRAF2
NUP210
UBE2O
TEX261
CUL9
ACSL6
AGFG2
SKA1
PUM1
GIGYF2
SUV39H1
C1QTNF3
PIAS1
DAG1
CDKAL1
TGM3
KHNYN
RGS14
ARNT
TMEM214
VSNL1
WDR76
SFMBT1
USP33
FAM168A
BPTF
C19orf24
ZNF337
ZNF696
SLC29A2
ODAM
PTDSS2
DENND1A
GGA1
FAM172A
MAP3K11
URM1
HDDC2
PLCE1
TIA1
HMGXB3
BTNL8
SF3B3
ERCC6L
DPM2
MAN1B1
IRF3
BAP1
SNAP23
CENPB
OLFML2B
KRT20
COL5A3
NUDT3
CPSF4
UNC119
RTN2
RNF10
PSME1
RNASEH2B
RHBDD3
MAGEC1
ACOT8
CGGBP1
TFE3
WDR91
SUPT3H
NDUFA3
ZNF91
HLA-A
MLST8
DGKZ
EP300
CHN1
HIP1
ATP6V0A2
GSS
ZNF580
RNF40
SLC12A9
TMEM80
UBE2H
TPTE
HSPB11
MED13
MYH9
ZNF34
CCDC88A
E2F1
MYO9B
COL11A1
TBC1D19
ATP6V0A1
PTPRK
COPS7B
INPPL1
STK38
HSF1
VPS13C
LRRC14
PTCD3
RALGPS1
SCAMP5
IGF2R
PEX6
SCAMP2
GBF1
TSPAN5
TPI1
POFUT1
COPS7A
NR2F6
CWF19L1
GLTP
DNMT3A
BBS4
KRIT1
TYRO3
RBM26
RNF43
USP22
ASAP3
MUTYH
ST5
ZC3H4
RELA
KLHDC3
FUT2
LRRC61
UEVLD
ATXN2
KDM2A
SYF2
B4GALT6
ONECUT2
IQCE
B3GALNT1
MCOLN3
ZNF576
APBA3
KLHL20
CAPZB
TFAP2A
PAK1
IRF6
EIF5A2
ZNF43
LAMB3
LONP1
GPS1
DMTF1
MAP2K5
FCGBP
HIRIP3
BHLHB9
TSPAN15
PLOD1
NCDN
POLRMT
CELF1
ST6GALNAC2
EIF2B5
SGSM3
MAPK12
BCS1L
NME6
SMPD2
RABGGTA
ABI2
PACS2
DYNLT3
HINFP
ARFGAP1
USP34
TDRKH
ZCCHC4
TMEM104
ZFAND3
OGDH
FAM120A
CDH13
CCDC102B
NSMCE2
DNPEP
IPP
FAM169A
CEL
TRMT2B
CLTCL1
GIT2
PUS7L
LEPROT
NFE2L3
KLF13
ASB6
ELL3
ZNF512B
RAD54L
CIDEC
PDLIM7
VAPB
MFSD6
PAAF1
ZNF174
ACTG2
ARHGAP33
DDX17
MLLT10
THOC1
SIGMAR1
MID2
SPINK5
CUEDC1
RGS12
MAP2
GNL3L
STARD3
C2orf49
TMEM186
ZNF93
MKL1
KLHL22
ZNF84
ZFPL1
NFATC4
TCTA
CAMK2G
CDT1
C9orf40
TNPO3
SNRNP25
HIST1H4H
SKP2
FAM64A
MEIS1
ZNF212
GTF3C4
DEAF1
ITGA7
TSC1
AMBRA1
CDK14
THAP10
GOLGA1
GSK3B
C15orf39
GSR
RHBDF2
VAMP1
ZNF668
EIF4EBP2
ZNF133
LZTR1
PRMT2
KIF3B
SLC38A7
VPS52
TOM1
DCTN5
AGPAT4
SNX1
MYO19
GRK6
NPEPL1
PABPN1
DAPK2
CTDSPL
EPHB2
PTOV1
C11orf80
ZBTB17
DCAF17
MAST2
STIM1
ZNF451
CBX8
DPY19L2P2
CSDE1
SLC25A40
PLEKHM2
PRR14
EFNA3
FADS3
HIF1AN
GPATCH3
POMT1
LAS1L
CLCN7
KIF1B
ERCC2
FGF12
CERK
EIF4B
ZNF248
MATN3
SMO
DNM2
AP4M1
FAM63A
TIMM8A
TOB2
PRKAA2
RPS6KB2
CHMP1A
NSD1
EEA1
PLA2G6
RGL2
ALKBH4
MOGS
VASH1
TRMT2A
DBP
PRKCSH
RNF25
FAM111A
FAM134C
ANKZF1
FOXN2
DIO2
DOHH
TBX19
IFRD2
ASTN2
NFS1
E4F1
ADCY6
BBS9
FRK
TWF2
KIF3A
ATP13A2
HCFC1R1
ZNF253
SMURF1
RFX7
CTNNBL1
ANXA2P3
EML2
DUS1L
ITGA2
ANKRD26
GLG1
SNX5
CBR3
LSM14B
HDLBP
GMEB1
RPUSD2
TSC22D4
PASK
PPP2R5B
VASH2
ZNF74
RNF121
PCIF1
FOXRED2
EZH1
ANGPT2
NR1H2
DOCK6
RAB23
DOLPP1
ARHGAP1
KCTD20
ATP5I
MPI
KLHL5
AP1B1
COMP
ANXA2P1
PRR7
SMUG1
CNNM4
LNPEP
VCPIP1
RASAL2
PODXL2
STRN
CASP2
ARFRP1
TNRC18
MED25
CXXC1
GLE1
BCAS4
ZNF552
ZBTB40
STRADA
ARHGAP11A
ZMIZ2
[truncated: 21 more rows]
